# Supplementary material for: SARS-CoV-2 infection of airway organoids reveals conserved use of Tetraspanin-8 by Ancestral, Delta, and Omicron variants
Source: Stem Cell Reports. 2023 Feb 23;18(3):636–53. doi: 10.1016/j.stemcr.2023.01.011 (PMC9948283; doi:10.1016/j.stemcr.2023.01.011)
Supplement: Table S1. Lung sample details [file mmc2.xlsx]

## Sheet: Sheet1
	Table S1
	Sample ID	Age	Sex	Smoker (Y/N)	Heart Condition (Y/N)	Other Conditions	Location of Sample	Lung Sample Side	Specific Sample Location
	2425LL	81	F	Y	Y	NSCLC, CAD, HTN, HLD	Lower Lobe	Right
	2441LL	49	F	N	N	NSCLC	Lower Lobe	Right
	2450UL	74	F	Y	Y	NSCLC, HTN, HLD, Non-Sustained and Paroxysmal Ventricular Tachycardia (on beta-blocker therapy)	Upper Lobe	Left
	2477UL	70	F	Y	N	NSCLC	Upper Lobe	Right
	2478UL	64	F	Y	Y	NSCLC, HTN, HLD, Afib (on Xarelto)	Upper Lobe	Left
	2520LL	46	F	N	N	NSCLC	Lower Lobe	Left	Anterior Basilar Segment
	2521UL	58	M	Y	Y	NSCLC, Afib	Upper Lobe	Right
	2522UL	76	F	Y	N	NSCLC, HTN	Upper Lobe	Right
	2523LL	38	F	N	N	NSCLC, Unconfirmed Tachycardia	Lower Lobe	Right
	2524UL	50	F	N	N	NSCLC	Upper Lobe	Left
	2525UL	79	F	N	N	NSCLC	Upper Lobe	Left	Apical
	2526UL	66	F	Y	N	NSCLC	Upper Lobe	Right
	2527UL	70	F	Y	N	NSCLC	Upper Lobe	Left
	2531UL	80	M	Y (former)	N	NSCLC	Upper Lobe	Right
	2547UL	76	F	Y	N	NSCLC, CAD, HTN	Upper Lobe	Left
	2551ML	26	F	Y	N	NSCLC	Middle Lobe	Right
	L1UL, L1ML, L1LL	32	M	Y (meth, marijuana)	N/A	Psychaitric Problems	Upper, Middle, Lower Lobe	Left
	L2UL, L2LL	27	M	Y	N/A	N/A	Upper, Lower Lobe	Left
	L3LL	56	M	N	N/A	Bronchial Asthma	Lower Lobe	Left
	L5LL	65	F	Y	N/A	Post-Op Pnemonia on Emphysema/ Bronchoectasia Background	Lower Lobe	Right
	L6UL	56	F	N	N/A	N/A	Upper Lobe	Left
	L7UL, L7LL	30	M	Y (former)	N/A	Asthma, Diabetes, HTN	Upper, Lower Lobe	Left
