# Supplementary material for: SARS-CoV-2 infection of airway organoids reveals conserved use of Tetraspanin-8 by Ancestral, Delta, and Omicron variants
Source: Stem Cell Reports. 2023 Feb 23;18(3):636–53. doi: 10.1016/j.stemcr.2023.01.011 (PMC9948283; doi:10.1016/j.stemcr.2023.01.011)
Supplement: Table S2. Supplement scRNAseq data analysis [file mmc3.zip]

Archive with 1 entries (1 files):
- mmc3.xlsb
