# Supplementary material for: SARS-CoV-2 infection of airway organoids reveals conserved use of Tetraspanin-8 by Ancestral, Delta, and Omicron variants
Source: Stem Cell Reports. 2023 Feb 23;18(3):636–53. doi: 10.1016/j.stemcr.2023.01.011 (PMC9948283; doi:10.1016/j.stemcr.2023.01.011)
Supplement: Table S3. Viral reads analysis scRNAseq [file mmc4.xlsx]

## Sheet: merged_covid_subsampled_DE_gene
p_val	avg_log2FC	pct.1	pct.2	p_val_adj	cluster	gene
6.2187e-26	1.47603	0.26	0.25	1.71953e-21	SARS-CoV-2 Negative	KRT14
4.6607e-18	0.698383	0.57	0.68	1.28873e-13	SARS-CoV-2 Negative	FABP1
0.000529294	0.494765	0.25	0.25	1	SARS-CoV-2 Negative	KRT6A
0.00142939	0.254183	0.19	0.09	1	SARS-CoV-2 Negative	STK31
0.00175779	0.28744	0.35	0.16	1	SARS-CoV-2 Negative	CDKN1A
0.001844	0.269461	0.28	0.1	1	SARS-CoV-2 Negative	FOPNL
0.00187098	0.25634	0.23	0.07	1	SARS-CoV-2 Negative	GNG4
0.00191059	0.345927	0.5	0.41	1	SARS-CoV-2 Negative	TRIM2
0.00191512	0.291049	0.46	0.38	1	SARS-CoV-2 Negative	SLC5A3
0.00196219	0.321928	0.58	0.45	1	SARS-CoV-2 Negative	POLR2F
0.00247766	0.323863	0.77	0.73	1	SARS-CoV-2 Negative	ITGA6
0.00251943	0.338496	0.71	0.7	1	SARS-CoV-2 Negative	ASCL2
0.00303757	0.301189	0.92	0.95	1	SARS-CoV-2 Negative	NEAT1
0.0034552	0.28157	0.3	0.14	1	SARS-CoV-2 Negative	GALNT7
0.00345635	0.306978	0.57	0.53	1	SARS-CoV-2 Negative	FAM26F
0.00391141	0.274622	0.3	0.23	1	SARS-CoV-2 Negative	RNF10
0.0048291	0.260867	0.26	0.1	1	SARS-CoV-2 Negative	EXOSC10
0.00523837	0.334154	0.31	0.3	1	SARS-CoV-2 Negative	HIST1H1D
0.00555598	0.275634	0.29	0.11	1	SARS-CoV-2 Negative	FDXR
0.0070694	0.306103	0.84	0.77	1	SARS-CoV-2 Negative	HNRNPAB
0.00748406	0.338358	0.49	0.49	1	SARS-CoV-2 Negative	MT2A
0.00797567	0.293196	0.42	0.34	1	SARS-CoV-2 Negative	EMC8
0	1.46684	0.97	0.96	0	SARS-CoV-2 Positive	SFTPC
8.8909e-35	0.288975	1	0.99	2.45842e-30	SARS-CoV-2 Positive	FTL
4.17095e-30	1.35755	0.21	0.28	1.15331e-25	SARS-CoV-2 Positive	SCGB3A1
8.71765e-23	0.743852	0.57	0.6	2.41052e-18	SARS-CoV-2 Positive	SFTPA1
4.1463e-13	0.551922	0.52	0.51	1.14649e-08	SARS-CoV-2 Positive	SFTPA2
1.01846e-11	0.584963	0.88	0.88	2.81615e-07	SARS-CoV-2 Positive	TIMP1
5.08746e-10	0.818162	0.11	0.1	1.40673e-05	SARS-CoV-2 Positive	IFI27
3.37514e-09	0.692491	0.11	0.07	9.33261e-05	SARS-CoV-2 Positive	RPS4Y1
5.69064e-09	0.291766	0.97	0.98	0.000157352	SARS-CoV-2 Positive	RPS13
1.98975e-08	0.613681	0.75	0.75	0.000550185	SARS-CoV-2 Positive	CYB5A
2.49543e-07	0.395301	0.52	0.42	0.0069001	SARS-CoV-2 Positive	SFTPB
5.7394e-07	0.334255	0.97	0.96	0.01587	SARS-CoV-2 Positive	KRT19
2.21207e-06	0.599247	0.17	0.14	0.0611658	SARS-CoV-2 Positive	KRT15
5.56764e-06	0.511967	0.67	0.58	0.153951	SARS-CoV-2 Positive	ISG15
7.12935e-06	0.534619	0.26	0.22	0.197134	SARS-CoV-2 Positive	SPINK5
1.21679e-05	0.470142	0.24	0.13	0.336455	SARS-CoV-2 Positive	RP11-632C17--A.1
1.70823e-05	0.475128	0.55	0.54	0.472343	SARS-CoV-2 Positive	NPC2
3.79106e-05	0.435386	0.46	0.37	1	SARS-CoV-2 Positive	CXCL3
3.79629e-05	0.280108	0.94	0.9	1	SARS-CoV-2 Positive	LDHB
9.27881e-05	0.469485	0.27	0.24	1	SARS-CoV-2 Positive	AREG
0.000134546	0.351763	0.8	0.7	1	SARS-CoV-2 Positive	NDUFS8
0.000175413	0.38272	0.48	0.35	1	SARS-CoV-2 Positive	KRT17
0.000199179	0.403633	0.16	0.13	1	SARS-CoV-2 Positive	AQP1
0.000234563	0.250832	0.82	0.81	1	SARS-CoV-2 Positive	AC064834.1
0.000280535	0.464404	0.31	0.23	1	SARS-CoV-2 Positive	ADIRF
0.000301311	0.301656	0.93	0.9	1	SARS-CoV-2 Positive	ANXA2
0.000371588	0.262373	0.89	0.94	1	SARS-CoV-2 Positive	SAT1
0.000484658	0.307299	0.8	0.74	1	SARS-CoV-2 Positive	TUBB
0.000552528	0.29059	0.33	0.2	1	SARS-CoV-2 Positive	STAP2
0.000641027	0.347568	0.79	0.73	1	SARS-CoV-2 Positive	CIB1
0.000736942	0.298658	0.88	0.85	1	SARS-CoV-2 Positive	SHFM1
0.00104508	0.325875	0.52	0.37	1	SARS-CoV-2 Positive	REPIN1
0.00105274	0.314697	0.24	0.21	1	SARS-CoV-2 Positive	S100A9
0.0012851	0.258734	0.83	0.8	1	SARS-CoV-2 Positive	FLNA
0.00131786	0.271214	0.88	0.85	1	SARS-CoV-2 Positive	CD63
0.00145353	0.263034	0.23	0.09	1	SARS-CoV-2 Positive	PTGER1
0.00191103	0.326228	0.78	0.82	1	SARS-CoV-2 Positive	COMMD6
0.00199303	0.254421	0.43	0.24	1	SARS-CoV-2 Positive	SIGMAR1
0.00202421	0.260867	0.26	0.11	1	SARS-CoV-2 Positive	LACTB2
0.00206279	0.264862	0.72	0.63	1	SARS-CoV-2 Positive	TUBA1C
0.00225377	0.28703	0.9	0.89	1	SARS-CoV-2 Positive	C14orf2
0.00231906	0.278187	0.66	0.53	1	SARS-CoV-2 Positive	TMEM205
0.00232375	0.31988	0.47	0.29	1	SARS-CoV-2 Positive	PYGL
0.00238936	0.272666	0.85	0.87	1	SARS-CoV-2 Positive	TXNDC17
0.00249704	0.282934	0.33	0.17	1	SARS-CoV-2 Positive	B9D1
0.00254906	0.34606	0.44	0.48	1	SARS-CoV-2 Positive	CEBPD
0.00263064	0.27212	0.58	0.47	1	SARS-CoV-2 Positive	S100A2
0.00294815	0.292409	0.79	0.77	1	SARS-CoV-2 Positive	MDH2
0.00318689	0.291231	0.83	0.64	1	SARS-CoV-2 Positive	TSPAN8
0.00368024	0.277735	0.56	0.48	1	SARS-CoV-2 Positive	TMEM208
0.00379227	0.283426	0.76	0.66	1	SARS-CoV-2 Positive	PSMA4
0.00388427	0.261265	0.43	0.3	1	SARS-CoV-2 Positive	SFXN1
0.00409185	0.27793	0.75	0.7	1	SARS-CoV-2 Positive	FIS1
0.00422981	0.253384	0.32	0.19	1	SARS-CoV-2 Positive	WBP4
0.00484088	0.298341	0.47	0.36	1	SARS-CoV-2 Positive	CNIH4
0.00607265	0.31034	0.53	0.45	1	SARS-CoV-2 Positive	BAX
0.00611271	0.278464	0.79	0.71	1	SARS-CoV-2 Positive	RBM8A
0.00721804	0.274941	0.54	0.51	1	SARS-CoV-2 Positive	VIMP
0.00769122	0.292181	0.6	0.54	1	SARS-CoV-2 Positive	SNRPB2
0.00826311	0.275634	0.73	0.61	1	SARS-CoV-2 Positive	MGST3
0.00896199	0.274941	0.56	0.55	1	SARS-CoV-2 Positive	RRP7A
0.009356	0.293731	0.71	0.61	1	SARS-CoV-2 Positive	BTG1
0.00947134	0.256126	0.73	0.72	1	SARS-CoV-2 Positive	UQCC2
0.00981851	0.287098	0.64	0.6	1	SARS-CoV-2 Positive	RSL24D1
0.00996971	0.321928	0.57	0.42	1	SARS-CoV-2 Positive	CKS1B
